# Supplementary material for: Extracellular Cysteines Are Critical to Form Functional Cx46 Hemichannels
Source: Int J Mol Sci. 2022 Jun 29;23(13):7252. doi: 10.3390/ijms23137252 (PMC9266770; doi:10.3390/ijms23137252)
Supplement: Supplementary file 1 [file ijms-23-07252-s001.zip]

Archive with 1 entries (1 files):
- ijms-1743156-supplementary.pdf
